# Supplementary material for: Comparison of two DNA microarrays for detection of plasmid-mediated antimicrobial resistance and virulence factor genes in clinical isolates of Enterobacteriaceae and non-Enterobacteriaceae
Source: Int J Antimicrob Agents. 2010 Jun;35(6):593–8. doi: 10.1016/j.ijantimicag.2010.02.011 (PMC3820026; doi:10.1016/j.ijantimicag.2010.02.011)
Supplement: Supplementary Table 1 — Genes and source of oligonucleotides used to design the enterobacterial resistance–virulence (ERV) array. [file mmc1.xls]

## Sheet: Sheet1
Appendix 1: Resistance and Virulence Array, Version 2.1.1
Antimicrobial agent resistance probes	Accession number
Beta-lactamases
ampC	AJ237702
ampR dha-1	AJ237702
blaCMY-2	X91840
blaCTXM-1	X92506
blaCTXM-2	DQ125241
blaCTXM-3	DQ328639
blaCTXM-7	AJ005045
blaCTXM-9	AJ416345
blaCTXM-10	AY598759
blaCTXM-12	AF305837
blaCTX-M-14	DQ335136
blaCTXM-15	AY995206
blaCTX-M-21	AJ416346
blaCTX-M-32	AJ557142
blaCTX-M-40	AY750914
bla FOX2	Y10282
bla IMP2	AJ243491
bla KPC3	AF395881
bla OXA1	AF227505
bla OXA2	M95287
bla OXA26	AF201287
bla OXA27	AF201828
bla OXA2b	AY303807
bla OXA 23	AY795964
bla OXA 51	DQ385606
bla OXA 58	AY665723
bla OXA61	AY587956
bla OXA9	M55547
bla OXY K1	AF463577
bla PER2	X93314
bla PSE1	AB126603
bla ROB1	AF022114
bla SHV5	AY518560
bla SHV37	AF317502
bla SME1	Z28968
bla SME2	AF275256
bla TEM	AJ634602
bla VIM2	AF369871
SPM	AY341249
GIM	AJ620678
Aminoglycosides
aadA = aadA1a AAD(3')"	NC003198
aadA2	AY263741
aadA5	DQ865198
aadB	AY204504
aacA4	DQ984668
aacA7	DQ157702
aacC1	U04610
aacC2	DQ449578
aacC4	AM238621
aac(3)-Ia; aac(3)-IV; aac(3')-I;	X01385
aac(3)-II	V00618
aac(6')	M18086
aac(6')-Ib	AY103455
aphA1	U13633
aph(3)-Ia	M18329
aph(3’)-IIa	V00618
strA or rpsL	NC005205
strB	AJ313522
rpsD (ramA or sud2)	AB158573
sat1	AB211124
armA	AY522431
rmtA	AB083212
rmtB	DQ345788
rmtC	AY375305
Chloramphenicol
cat1	M35190
cat2	AJ401047
catA1	AY123253
catB2	AY987853
cat B3	DQ993182
catB4	AF322577
catB8	AY033653
FloR	DQ647028
cmr	U44900
cmlA	AF078527
cmlA1	DQ831141
cmlA4	AF156486
cmlA5	DQ984668
cmlB	AF034958
Tetracyclines
TetA	X75761
TetB	V00611
TetC	Y19114
tetD	X65786
TetE	L06940
TetG	AF133140
tetR	AJ634602
tetM	M85225
Trimethoprim
dfrA1	AJ628353
dfrA3	J03306
dfrA5	DQ278190
dfrA6	K01163
dfrA7	AY604170
dfrA8	U10186
dfrA9	X57730
dfrA10	AY123253
dfrA12	AM040708
dfrA13	Z50802
dfrA14	DQ388123
dfrA15	DQ322595
dfrA15b	AY913772
dfrA16	AJ517790
dfrA16b	P00382
dfrA17	DQ838665
dfrA23	AJ968952
dfrB1	AJ879564
dfrB2	BR000038
dfrB3	AY123252
Lincosamides
linF	AY522431
QUINOLONES
qnrA	DQ831141
qnrB	DQ351241
qnrS	DQ449578
qnrC	DQ151889
Sulphonamides
sulI	X15024
sulII	M36657
sul3	AJ459418
Mercury Resistance
merA	M54948
merR	U80214
merT	U80214
merP	U80214
merC	AF120960
merD	U80214
merE	AY123253
Integrases
intI1	AF071413
intI1	AF043381
intI2	NC006856
intI3	AE006542
intI4	AY684192
qacEdelta1	AY907717
qacF	AY907717
qacH	AY816216
Plasmid incompatibility groups
HI1 FW	AF250878
HI2 FW	BX664015
I1 FW	M20413
X FW	Y00768
L/M FW	U27345
N FW	NC_003292
FIA FW	J01724
FIB FW	M26308
W FW	U12441
Y FW	K02380
P FW	M20134
FIC FW	AH003523
A/C FW	X73674
T FW	K00053
FIIS FW	AE006471
FrepB FW	AY234375
K/B FW	M93063
B/O RV	M28718
ISEcp1	AY995206
IS26	AB113580
IS903	AJ972956
Orf477	AM003903
mucA	AY522431
Tnp Tn3	Z50802
Res Tn3	Y17830
Orf513	DQ831141
Virulance factor probes	Accession number
Fimbriae
afaE1	X69197
afaE2	X85782
afaE3	X76688
afaE5	X91748
afaE7	AF072901
afaD8	AF072900
daaE	M27725
drbE(121)	U87540
drbE(122)	U87541
nfaE111	U87790
nfaA	S61970
afrA	AF050217
afr2G	U77302
csgE	X90754
gafD	L33969
F17a-A	AF022140
F17b-A	L14318
F17c-A	L43373
F17d-A	L77091
fedA	M61713
fedAab	M61713
fedAac	L26105
fimF41A	X14354
f165(1)A	L07420
focA	AF298200
focG	S68237
facA	X76121
sfaA	X16664
sfaD	X16664
sfaHII	S53210
fimA	Z37500
fimH	AJ225176
lpfA	AY156523
lpfA(EHEC)	AY057066
lpfA(O113)	AY057066
lpfA(O157)	AE005174
papA(7-1)	X02921
papA(7-2)	M12861
papA(8)	Y08931
papA(9)	M68059
papA(10)	Y08927
papA(11)	L07420
papA(12)	X62157
papA(13)	X61239
papA(14)	Y08928
papA(15)	Y08929
papA(16)	Y08930
papA(40)	AF234627
papA(48)	AF287159
papC	X61239
papGI	X61239
papGI2	AF247505
papGII	M20181
papGIII	AF237473
papGIV	AF304159
pixA	AJ307043
iha	AF126104
fliC	U47614
fliC(H7)	AF228488
flmA54	AB128918
bmaE	M15677
Invasins
ibeA	AF289032
ibeB	AF094824
invX	L18946
Toxins
astA	L11241
astA(2)	S81691
cdtB-1	U03293
cdtB-2	U04208
cdtB-2/3	AY423896
cdtB-3	U89305
cdtB-4	AY162217
cnf1	X70670
cnf2	U01097
espC	AF297061
pet	AF056581
sat	AF289092
avian-hlyE	AF052225
hlyA	M10133
hlyE	U57430
rtx	AE005174
set	BA000007
Siderophores/iron acqusition systems
chuA	U67920
fepC	AF081283
iroN	AF135597
iroN(2)	AF135597
fyuA	Z38064
irp1	AE016762
irp2	AE016762
iucD	M18968
iutA	X05874
iutA(2)	X05874
iutA(UPEC)	AE016766
Capsule/LPS
kfiB	X77617
kpsM-II	X53819
kpsM-III	AF007777
neuA	J05023
neuC	M84026
rfc	U39042
wzx(O6)	AJ426045
wzy(O7)	AF125322
mtfA	D43637
wzy(O26)	AF529080
wzy(O55)	AF461121
rfbO101	X59852
wzy(O103)	AY532664
wzy(O104)	AF361371
wbdI	AF078736
wzy(O113)	AF172324
wzy(O121)	AY208937
rfbE	S83460
wzy(O157:H7)	AF061251
Serum resistance
iss	AF042279
ompA	V00307
traT	J01769
Heat resistance
hra1	U07174
tsh	AF218073
Autotransporters
espP	AF074613
etpD	Y09824
gad	U00096
pic	AF097644
Miscellaneous/putative virulence factors
artJ	X86160
b1121	AE016759
b1432	AE016767
ECs1282	BA000007
mviM	AE005174
mviN	AE005174
L7095	AF074613
shf	AF134403
tspE4.C2	AF222188
ureD	BA000007
usp	AB027193
virK	AF134403
yjaA	AE016770
