# Supplementary material for: Comparison of two DNA microarrays for detection of plasmid-mediated antimicrobial resistance and virulence factor genes in clinical isolates of Enterobacteriaceae and non-Enterobacteriaceae
Source: Int J Antimicrob Agents. 2010 Jun;35(6):593–8. doi: 10.1016/j.ijantimicag.2010.02.011 (PMC3820026; doi:10.1016/j.ijantimicag.2010.02.011)
Supplement: Supplementary Table 2 — All genes identified by polymerase chain reaction (P), the enterobacterial resistance–virulence (ERV) array (M) and Identibac AMR-ve Array Tube (V). [file mmc2.xls]

## Sheet: Sheet1
Antimicrobial agent resistance probes	E. coli 2004-1	E. coli 2004-8	E. coli 2004-23	E. coli 2004-49	E. coli 2004-69	E. coli 2004-62	E. coli 2005-1	E. coli 2005-13	E. coli 2005-19	E. coli 2005-72	E. coli 235663	E. coli 237088	E. coli 238727	E. coli 238728	E. coli 14815	E. coli 232227	E. coli 28265	Kp 207.2	Kp 234933	Kp 26752	Ent 15584	Ent 235204	Ent 235797	Ent 236508	Ent 236878	Ent 32475	AcinGS3	Ab 229437	Pa 3	Pa 53	Sm 15251	Sm 89847
Beta-lactamases
blaACC					PV																		PV		PV
ampR dha-1	V												PM					M	PM	P		P	M	PMV	M		M	M
blaCMY-2								PMV										V
blaCTX-M (VARIOUS)									M		PM		PM	PM	M		M	PMV				M	M	M		M					M	M
bla FOX2																						M
bla IMP2													M
bla KPC3																						M
bla OXA												M	PM	PM					PMV			P		PMV					M	M
bla OXA27																											M	M
bla OXA 23													M														PM	PM
bla OXA 51													M															PM
bla OXY K1
bla PER2
bla PSE1
bla ROB1
bla SHV5							PMV											PMV	M						PM		M	M			M
bla SHV37																											M	M
bla SME1											M
bla SME2
bla TEM	PMV	PMV	PMV	PMV	PMV	PMV		PMV	PM	PM		M			PMV	PM	PMV	MV				V			V
bla VIM2															M		M												P
SPM																												M	M
GIM
Aminoglycosides
aadA = aadA1a AAD(3')"			V	V		V	V	V
aadA2			V				V	V										MV	MV		M
aadA5												M		M			M
aadB											M										M	M	M	M		M				M
aacA4												M		M					M					M
aacA7
aacC1																												M
aacC2															M		M	M
aacC4
aac(3)-Ia; aac(3)-IV; aac(3')-I;								V
aac(3)-II											M		M									M
aac(6')
aac(6')-Ib											M	M	M		M		M	M	PM		M	PM	PM	PM	M	M	M	M	M	M	M	M
aphA1											M		M					M	M			M	M	M							M	M
aph(3)-Ia																			M				M
aph(3’)-IIa
strA or rpsL								V										V
strB	V	V	V					V			M						M	MV		M		MV			MV			M
rpsD (ramA or sud2)
sat1
armA
rmtA
rmtB
rmtC
Chloramphenicol
cat1																M			MV		V
cat2
catA1			V	V		V			V										M		M										M
catB2																			M		M										M
cat B3												M		M					M					M
catB4												M		M					M					M
catB8												M							M					M
FloR
cmr											M	M		M	M	M	M
cmlA											M
cmlA1																			M			M	M	M	M	M					M	M
cmlA4																		M
cmlA5
cmlB
Tetracyclines
TetA			V			V					M			M	M		M	V						M
TetB			V	V	V						M		M
TetC
tetD																		V							V
TetE
TetG													M
tetR														M	M		M							M
tetM
Trimethoprim
dfrA1			V	V	V	V		V	V							M
dfrA3
dfrA5																		M
dfrA6
dfrA7																							M	M							M	M
dfrA8
dfrA9
dfrA10
dfrA12																		MV	MV			M	M
dfrA13													M									M
dfrA14													M			M	M	MV	M		M	M	M	M	M	M					M	M
dfrA15																						M		M
dfrA15b
dfrA16
dfrA16b											M		M			M						M
dfrA17											M	M		M	MV		MV
dfrA23
dfrB1
dfrB2
dfrB3
Lincosamides
linF
QUINOLONES
qnrA									V														PV		PV
qnrB																								V
qnrS
qnrC																		M		M		M		M		M					M	M
